# Supplementary material for: Patient-Reported Outcome Measures for Patients with Upper Extremity Arthritis: Overview of Systematic Reviews
Source: Clin Med Insights Arthritis Musculoskelet Disord. 2023 Dec 6;16:11795441231213887. doi: 10.1177/11795441231213887 (PMC10702415; doi:10.1177/11795441231213887)
Supplement: sj-xlsx-2-amd-10.1177_11795441231213887 – Supplemental material for Patient-Reported Outcome Measures for Patients with Upper Extremity Arthritis: Overview of Systematic Reviews [file sj-xlsx-2-amd-10.1177_11795441231213887.xlsx]

## Sheet: Φύλλο1
SR	Author	Year	Country/Language
Alheresh et al 2016, USA	Ariza-Ariza	et al, 2013	Spain
	Beaton	et al [23], 2010	Canada
	Gilworth	et al, 2003	UK
	Gilworth	et al, 2008	France, Netherlands, Germany
	Gilworth	et al, 2008	UK
	Kievit	et al [22], 2014	Netherlands
	Zhang	et al [31], 2010	UK
	Zhang	et al [20], 2011	UK
	Zhang	et al [12], 2012	UK
	Lerner	et al [21], 2001	n/a
	Lerner	et al [26], 2002	US
	Osterhaus	et al, 2009	Austria, Czech Republic, US
	Reilly	et al [30], 2010	US/ Europe
	Tang	et al [24], 2010	Canada
	Tang	et al [28], 2013	Canada
	Taylor	et al [25], 2012	New Zealand
	Walker	et al [27], 2005	US
Lee et al 2014, Korea	Tijhuis	et al. [43] 2001	English/Dutch
	Eberhardt	et al. [44] 2002	Swedish
	Kutlay	et al. [45] 2003	Turkish
	Hedin	et al. [46] 2006	Swedish
	Cox	et al. [47] 2007	English
	Linde	et al. [48] 2008	English
	Waimann	et al. [49] 2012	Spanish
	Chiou	et al. [37] 2006	English
	Danao	et al. [38] 2001	English/Spanish
	Sizova	[39] 2009	Russian
	de Jong	et al. [40] 1997	English/Dutch
	Neville	et al. [41] 2001	French/English
	Thorsen	et al. [42] 2001	Danish
	Askary-Ashtiani	et al. [32] 2009	Persian
	Weisman	et al. [33] 2003	English
	Russak	et al. [34] 2003	English
	Chiou	et al. [35]a 2006	English
	Chiou	et al. [36] 2004	English
	Taal	et al. [31] 2003	Dutch
	Taal	et al. [27]a 2004	Dutch
	Haavardsholm	et al. [30] 2000	Norwegian
	Guillemin	et al. [29] 1997	French
	Soosova and Macejova	[28] 2012	Slovak
	Taal	et al. [27]a 2004	Dutch
	Brandao	et al. [25] 1998	Portugese
	Archenholtz and Bjelle	[24] 1997	Swedish
	Taal	et al. [18] 1989	Dutch
	Mason	et al. [16] 1988	English
	Meenan	et al. [15] 1982	English
	Hendricson	et al. [17] 1989	English/Spanish
	Hill	et al. [19] 1990	English
	Abello-Banfi	et al [20] 1994	Spanish
	Meenan	et al. [21] 1992	English
	Pouchot	et al. [22] 1996	French
	Riemsma	et al. [23] 1996	Dutch
	Gossec	et al. [50, 51]b 2009 & 2011	English + 12 languages
Eyles et al 2017, Australia	Kelly	2007	English, USA & Canada
	Liu	2007	English USA
	Ahn	2015	Korean, South Korea
	Ndosi	2014	Austrian German Finnish Dutch Norweigian Portuguese Spanish Swedish Austria Finland Netherlands Norway Portugal Spain Sweden, Dutch, Netherlands
	Klooster	2012	Dutch, Netherlands
	Heuts	2005	Unclear (Dutch or English), Netherlands
	Klooster	2013	Dutch Netherlands
	Zhao	2016	Chinese, China
Veenhof et al 2006, The Netehrlands	Bellamy N,	et al 22, 1992	n/a
	Faucher	et al 23, 2004	n/a
	Feeny	et al [24], 2004	n/a
	Angst	et al 25, 2004	n/a
	Ren	et al 26, 1999	n/a
	Angst	et al 27, 2002	n/a
	Davey	et al 28, 2003	n/a
	Meenan	et al 29, 1992	n/a
	Kennedy	et al 30, 2003	n/a
	Lequesne	et al 31, 1988	n/a
	Bellamy	et al 32, 1988	n/a
	Lequesne	et al 33, 1991	n/a
	Weinberger	et al 34, 1992	n/a
	Barr	et al 35, 1994	n/a
	Rejeski	et al 36, 1995	n/a
	Bellamy	et al 37, 1997	n/a
	Stucki	et al 38, 1998	n/a
	Roos	et al 39, 1998	n/a
	Clark	et al 40, 1998	n/a
	Roos	et al 41, 1999	n/a
	Davies	et al 42, 1999	n/a
	Steultjens	et al 43, 2001	n/a
	Angst	et al 44, 2001	n/a
	Bellamy	et al 45, 2002	n/a
	Theiler	et al 46, 2002	n/a
	Faucher	et al 47, 2002	n/a
	Kirschner S,	et al 48, 2003	n/a
	O’Malley	et al 49, 2003	n/a
	Klassbo	et al 50, 2003	n/a
	Faucher	et al 51, 2003	n/a
	Brazier	et al 52, 1999	n/a
	Nilsdotter	et al 53, 2003	n/a
	Roos	et al 54, 2003	n/a
	Ren	et al 55, 1998	n/a
	Hunt	et al 56, 1981	n/a
	Brooks	et al 57, 1988	n/a
	Bolognese	et al 58, 2003	n/a
Oude Voshaar et al 2011, The Netherlands	Suurmeijer	et al 26, 1994	n/a
	Chiou	et al 27, 2006	n/a
	Chiou	et al 28, 2006	n/a
	Russak	et al 29, 2003	n/a
	Potts	et al 30, 1987	n/a
	Peck	et al 32, 1989	n/a
	Pincus	et al 40, 2005	n/a
	Wolfe	et al 41, 2004	n/a
	Bakheit	et al 56, 1995	n/a
	Doeglas	et al 57, 1995	n/a
	Chambers	et al 58, 1982	n/a
	Fitzpatrick	et al 59, 1992	n/a
	Fitzpatrick	et al 60, 1992	n/a
	Jenkinson	et al 61, 1988	n/a
	Jenkinson	et al 62, 1990	n/a
	Houssien	et al 63, 1998	n/a
	Birrell	et al 64, 2000	n/a
	Russell	et al 65, 2003	n/a
	Taylor	et al 66, 2007	n/a
	Tugwell	et al 67, 2000	n/a
	Kosinski	et al 68, 2000	n/a
	Tuttleman	et al 69, 1997	n/a
	Deyo RA & Inui TS	70, 1984	n/a
	Deyo	et al 71, 1982	n/a
	Deyo	et al 72, 1983	n/a
	Baron	et al 73, 2008	n/a
	Meesters	et al 74, 2010	n/a
	Jette AM	75, 1980	n/a
	Lorish	et al 76, 1991	n/a
	Wallston	et al 77, 1989	n/a
	Anderson	et al 78, 1989	n/a
	Buchbinder	et al 79, 1995	n/a
	Meenan	et al 80, 1984	n/a
	Meenan	et al 81, 1980	n/a
	Meenan	et al 82, 1992	n/a
	Guillemin	et al 83, 1997	n/a
	Weisman	et al 84, 2003	n/a
	Egger	et al 85, 1995	n/a
	Zochling	et al 86, 2007	n/a
	Bombardier	et al 87, 1991	n/a
	Fitzpatrick	et al 88, 1989	n/a
	Fries	et al 89, 1980	n/a
	Greenwood	et al 90, 2001	n/a
	Pope	et al 91, 2009	n/a
	Rohekar	et al 92, 2009	n/a
	Wolfe F	et al 93, 2001	n/a
	Ziebland	et al 94, 1992	n/a
	Pincus	et al 95, 1989	n/a
	Salaffi	et al 96, 2005	n/a
	Evers	et al 97, 1998	n/a
	Huskes	et al 98, 1990	n/a
	Helewa	et al 99, 1982	n/a
	Sullivan	et al 100, 2011	n/a
Swinkels et al 2005, The Netherlands	Nicassio	et al 23, 1985	n/a
	Hagglund	et al 24, 1989	n/a
	Meenan	et al 25, 1984	n/a
	Meenan	et al 26, 1980	n/a
	Kazis	et al 27, 1989	n/a
	Anderson	et al 28, 1989	n/a
	Hidding	et al 29, 1993	n/a
	Buchbinder	et al 30, 1995	n/a
	Anderson JJ & Chernoff MC	et al 31, 1993	n/a
	Potts MK & Brandt KD	et al 32, 1987	n/a
	Meenan	et al 33, 1992	n/a
	Fitzpatrick	et al 34, 1993	n/a
	Liang	et al 35, 1985	n/a
	Meenan	et al 36, 1982	n/a
	Keefe	et al 37, 1987	n/a
	Liang	et al 38, 1990	n/a
	Goeppinger	et al 39, 1988	n/a
	Jacobs	et al 40, 1992	n/a
	Wallston	et al 41, 1989	n/a
	Duffy	et al 42, 1992	n/a
	Hawley DJ & Wolfe F	et al 43, 1992	n/a
	Vliet Vlieland	et al 44, 1996	n/a
	Weinberger M	et al 45, 1992	n/a
	Husted J	et al 46, 1996	n/a
	Callahan LF	et al 47, 1991	n/a
	Martin DP	et al 48, 1997	n/a
	Wright JG & Young NL	49, 1997	n/a
	Husted JA	et al 50, 1997	n/a
	Kosinski M	et al 51, 1999	n/a
	Soderman P & Malchau H	52, 2000	n/a
	Garrett	et al 53, 1994	n/a
	Van Tubergen	et al 54, 2002	n/a
	Van Tubergen	et al 55, 2002	n/a
	Rhind	et al 56, 1980	n/a
	Mallya RK & Mace BE	57, 1981	n/a
	Vliet-Vlieland	et al 58, 1997	n/a
	Callahan	et al 60, 1987	n/a
	Ritchie	et al 61, 1968	n/a
	Camp AV	62, 1971	n/a
	Dougados	et al 63, 1988	n/a
	Prevoo	et al 64, 1995	n/a
	Hart	et al 65, 1985	n/a
	Doyle	et al 66, 1981	n/a
	Gaston-Johansson F & Gustafsson M	67, 1990	n/a
	Kalla	et al 68, 1988	n/a
	Fuchs	et al 69, 1989	n/a
	Prevoo	et al 70, 1996	n/a
	Smolen	et al 71, 1995	n/a
	Orces	et al 72, 2002	n/a
	Riemsma	et al 73, 1996	n/a
	Lorig	et al 74, 1989	n/a
	Bellamy	et al 75, 2002	n/a
	Wigers	et al 76, 1997	n/a
	McCarthy	et al 77, 1965	n/a
	Wessel J	et al 78, 1995	n/a
	Puttick	et al 79, 1995	n/a
	Atkins	et al 80, 1992	n/a
	Guthrie	et al 81, 1994	n/a
	Daltroy	et al 82, 1990	n/a
	Smythe	et al 83, 1992	n/a
	Tunks	et al 84, 1988	n/a
	Langley	et al 85, 1983	n/a
	Mander	et al 86, 1987	n/a
	Saag	et al 87, 1996	n/a
	O’Malley	et al 88, 2003	n/a
	Lankveld	et al 89	n/a
	Papageorgiou AC & Badley EM	90, 1989	n/a
	Burckhardt CS & Bjelle A	91, 1994	n/a
	Melzack R	et al 92, 1975	n/a
	Anderson	et al 93, 1987	n/a
	Molendijk	et al 94, 1991	n/a
	Downie	et al 95, 1978	n/a
	Langley GB & Sheppaerd H	96, 1984	n/a
	Anderson DL	97, 2001	n/a
	Wolfe F	98, 2003	n/a
	Hurst	et al 99, 1997	n/a
	Tamiya	et al 100, 2002	n/a
	Jenkinson	et al 101, 1994	n/a
	Moll JM, Wright V	102, 1973	n/a
	Heemskerk	et al 103, 1997	n/a
	Ende	et al 104, 1994	n/a
	Vlieland	et al 105, 1993	n/a
	Ferraz	et al 106, 1990	n/a
	Reynolds PM	107, 1975	n/a
	Lefevre-Colau	et al 108, 2003	n/a
	Viitanen	et al 109, 1995	n/a
	Viitanen JV	110, 1993	n/a
	Sturrock	et al 111, 1973	n/a
	Roberts	et al 112, 1988	n/a
	Newcomer	et al 113, 1993	n/a
	Nordenskiold UM & Grimby G	114, 1993	n/a
	Dellhag B & Bjelle A	115, 1995	n/a
	Dellhag	et al 116, 2001	n/a
	Stucki	et al 117, 1994	n/a
	Hamilton	et al 118, 1992	n/a
	Helewa	et al 119, 1981	n/a
	Helewa	et al 120, 1986	n/a
	Spiegel	et al 121, 1987	n/a
	Lee	et al 122, 1974	n/a
	Pincus	et al 123, 1991	n/a
